# Supplementary material for: How regularity representations of short sound patterns that are based on relative or absolute pitch information establish over time: An EEG study
Source: PLoS One. 2017 May 4;12(5):e0176981. doi: 10.1371/journal.pone.0176981 (PMC5417614; doi:10.1371/journal.pone.0176981)
Supplement: S1 Data — (XLSX) [file pone.0176981.s001.xlsx]

## Sheet: Blatt1
subject No	behavioral data																					EEG data
	musical experience (years)	MET (proportion correct)	loudness task				active pattern change detection task															RP amplitudes (μV)											MMN amplitudes (μV)
			performance		reaction times		performance		reaction times		hit rate
			d' abs	d' trans	RT abs	RT transp	d' abs	d' trans	d' abs	d' trans	abs 1	abs 2	abs 3	abs 6	abs 12	trans 1	trans 2	trans 3	trans 6	trans 12		FCz abs stand 1	FCz abs stand 2	FCz abs stand 3	FCz abs stand 6	FCz abs stand 12	FCz trans stand 1	FCz trans stand 2	FCz trans stand 3	FCz trans stand 6	FCz trans stand 12		Fz abs dev 1	Fz abs dev 2	Fz abs dev 3	Fz abs dev 6	Fz abs dev 12	Fz abs stand 1	Fz abs stand 2	Fz abs stand 3	Fz abs stand 6	Fz abs stand 12	FCz abs dev 1	FCz abs dev 2	FCz abs dev 3	FCz abs dev 6	FCz abs dev 12	FCz abs stand 1	FCz abs stand 2
1	5	0.884	4.45108	4.2618	576.81	673.58	3.761	1.592	576.815	657.393	1	1	1	0.875	0.875	0.375	0.625	0.125	0.625	0.75		-0.9452	-1.1662	1.681	2.8823	3.0851	-0.7582	0.5739	1.8271	1.5662	1.4722		-0.362336	0.0523041	0.617698	0.715614	-0.28164	-1.03804	-1.57079	0.217306	0.717221	1.39052	-0.258232	0.618889	0.757341	0.85889	-0.433937	-1.09033	-1.50646
2	2	0.827	3.62107	3.8426	613.52	669.32	2.625	2.255	613.515	660.803	0.25	0.625	0.75	1	0.875	0.125	0	0	0.5	0.875		-1.8491	-0.6924	0.46	-1.0594	0.8733	-1.4659	-0.9666	-1.3734	-1.0366	-0.1524		-2.01149	-2.33431	-2.10146	-1.43914	-2.88759	-1.90318	-1.24609	-0.556869	-1.11945	0.359011	-1.85451	-1.84276	-1.80057	-1.22284	-2.69705	-1.54424	-0.549829
3	3	0.653	3.53883	3.5205	553.85	660.06	2.162	0.336424	553.846	651.946	0.375	0.625	0.625	0.875	0.75	0.125	0.5	0.625	0	0.25		-1.0293	-0.1789	1.8896	-0.9246	1.9182	1.592	-0.6315	1.1017	1.8993	0.204		-0.844041	0.0418717	2.73596	0.253851	0.662003	-0.554318	1.37562	1.12848	0.641474	2.34311	0.155922	0.241753	2.86467	0.771426	-0.231932	0.0776388	1.06566
4	0	0.711	2.91254	3.4511	575.82	615.12	3.062	1.22685	575.821	608.954	0.625	0.875	0.625	0.875	1	0	0	0.25	0.5	0.375		1.2426	2.0466	1.9136	2.281	0.4815	2.828	1.3459	1.5131	2.931	3.1126		0.63524	-0.699316	0.246749	-0.389192	-1.47342	0.133972	-0.574342	-0.258936	0.0928998	1.03764	0.766861	-0.785472	0.0638187	-0.403931	-1.6463	0.360958	-0.493579
5	0	0.586	4.27204	4.4737	582.66	718.95	2.32	1.16414	558.764	722.75	0.375	0.625	0.5	0.875	1	0.125	0	0	0.75	0.625		1.9253	2.1529	2.7777	2.0675	2.9977	1.4783	1.9172	1.6036	1.5739	3.2817		0.722942	0.573874	-0.00148009	-0.594952	-0.923265	-0.0958346	-0.595966	0.118727	0.793125	0.550489	-0.0603689	0.301037	-0.125714	-0.964876	-1.62198	-0.164309	-0.769681
6	6	0.634	4.20415	3.5737	651.28	702.14	3.646	1.51134	582.662	718.947	0.5	1	1	0.875	1	0.375	0	0	0	0		1.3728	1.9104	3.2055	2.3537	2.0435	0.4793	2.3221	1.5297	2.6119	1.1056		-2.20191	-2.97678	-3.44739	-2.77572	-2.31217	-1.79554	-1.58233	-0.495617	0.381077	-0.650477	-1.69698	-2.46891	-2.52374	-2.20687	-1.77905	-2.0608	-1.09338
7	0	0.807	4.0435	4.2695	645.19	698.79	3.59	1.23352	651.284	702.142	0.875	0.875	0.75	1	1	0.125	0.25	0.75	0	0		1.4896	1.9665	3.187	1.7046	3.1199	1.7303	3.6233	3.3437	2.2022	3.4663		3.2014	2.54555	1.48204	1.40549	2.12971	0.876264	0.239673	2.38222	2.85697	1.78803	3.23667	2.84524	1.68079	1.28946	2.20726	0.820211	0.0793684
8	10	0.75	4.00361	3.5078	646.42	728.39	3.821	-0.346667	645.191	698.794	0.375	1	1	0.875	0.875	0	0	0	0.625	0.75		0.9981	0.6707	0.359	3.1284	3.0266	1.2207	1.3772	1.732	2.18	3.1925		0.819104	0.550682	0.556399	1.24611	0.752943	-0.410589	-0.132918	1.71832	1.23546	0.617411	1.0495	0.376308	0.72256	1.0918	0.866165	-0.355755	-0.5108
9	5	0.75	4.16796	3.7802	616.48	678.39	4.196	0.264611	646.416	728.391	0.875	1	0.875	1	1	0.125	0.25	0.25	0	0		1.1484	2.667	3.2429	4.7629	4.415	0.868	3.0105	4.0134	3.0358	3.8686		1.75877	2.23111	1.87897	0.835378	-0.596194	2.90653	2.55636	3.44146	2.00399	1.40376	1.86074	1.68735	1.67846	0.624065	-1.08167	2.76893	2.66009
10	20	0.98	3.32375	2.8104	617.37	658.28	2.985	0.81458	616.476	678.387	0.875	0.75	0.875	0.75	0.875	0.125	0.125	0.375	0.125	0.25		0.5089	2.4948	2.8274	3.1262	3.2955	2.6336	2.3673	1.7548	1.2393	2.0752		1.89325	0.477547	-0.556993	-0.0186926	-0.26823	-1.35195	1.33368	0.674638	0.241461	0.997017	2.10279	0.772614	-1.03701	-0.100884	-0.0308435	-1.13418	1.47383
11	0.5	0.634	3.86986	3.8914	623.92	678.47	1.363	0.621419	617.365	658.282	0.125	0.75	0.25	0.375	0.625	0.25	0.125	0	0.5	0.5		0.92	3.0963	3.3107	4.3679	4.2215	2.7634	5.1419	3.0227	4.086	4.8028		1.93299	0.607731	2.16376	1.3058	2.3786	-0.0833184	0.497338	0.860949	0.670882	0.951936	1.53019	0.41095	2.31928	1.24148	2.52529	-0.164128	0.465838
12	0	0.538	3.68367	4.0741	637.53	713.83	1.845	0.912425	637.529	713.834	0.25	0.5	0.5	0.375	0.625	0.125	0	0.125	0.25	0		-0.1256	-0.7434	3.3798	2.7709	2.967	1.3736	2.7651	2.1171	2.3827	3.4549		-0.662484	-0.55935	-0.216324	-1.93622	-1.8077	-3.3777	-2.39654	-0.0799852	-1.25383	0.20493	-0.741126	-0.442395	0.210912	-1.60307	-1.54137	-3.22273	-2.24096
13	0	0.576	3.246	3.9134	622.54	750.78	2.114	0.628628	678.099	704.654	0.75	0.625	0.5	1	0.5	0	0.125	0.125	0	0.25		0.5536	-0.1742	2.5044	2.8927	4.377	2.3493	2.0977	2.5071	3.5792	2.4268		0.281911	-0.0381167	-0.0138673	-2.68586	-0.707193	-0.418184	-2.36284	1.56972	-0.735763	1.24935	0.446182	-0.0460588	0.246531	-2.07329	-0.936038	0.895146	-0.923181
14	3.5	0.576	3.91394	3.1832	620.15	728.89	2.625	0.895389	620.146	728.887	0.25	0.75	0.625	1	1	0.125	0.375	0.125	0.25	0.25		-0.7095	0.1593	4.0671	4.22	4.415	0.8744	0.9432	2.9072	3.6214	2.2397		2.6361	3.29685	1.43551	1.63715	1.45569	0.768454	-0.79163	3.35023	0.931313	2.04805	1.94687	2.99347	1.43951	1.6838	1.54286	0.992363	-0.308371
15	5	0.865	2.58567	3.9452	551.68	748.52	2.912	1.0805	551.677	748.516	0.75	0.875	0.75	0.875	0.875	0.125	0.375	0	0.25	0.25		-0.2558	1.7339	2.4388	1.8659	2.2742	2.1542	2.0343	0.4604	1.453	1.6438		1.09031	0.597094	-0.131937	0.64727	-0.0733894	-0.498196	0.0193063	1.1639	2.24286	1.50116	0.924278	0.886132	0.310424	0.76501	-0.309381	-0.54505	-0.141613
16	7	0.942	4.10282	3.973	562.19	756.9	2.852	1.48536	562.193	756.902	0.375	0.5	0.875	1	0.875	0.125	0.375	0.25	0.375	0.375		4.8426	5.5458	7.0035	7.3361	7.4146	4.2466	5.2432	5.1933	5.1456	5.7575		0.917314	0.772194	1.37056	0.371956	1.29941	0.130978	1.74896	1.72922	1.23242	1.48812	1.02921	0.685614	1.91725	0.986927	1.9192	-0.0259206	1.82947
17	16	0.923	4.2981	4.2845	592.98	683.48	4.196	0.934173	592.98	685.507	0.875	1	1	1	0.875	0.25	0.375	0	0.75	0.625		1.9937	-0.2924	2.0757	2.3483	2.9894	1.6134	0.7784	0.9423	1.5516	3.5253		-0.184869	-0.00301067	-2.19388	0.0444146	-2.08037	0.747289	-0.337454	-1.50459	-0.850131	-1.00815	0.609158	0.770639	-1.55459	0.55111	-1.00574	1.14777	-0.290055
18	9	0.903	4.43745	4.3267	504.21	647.11	5.025	2.37891	504.214	647.114	0.875	1	1	1	1	0.375	1	0.875	0.25	0.875		0.4412	1.351	2.6511	2.9222	3.1194	0.7429	0.1176	0.2242	1.1119	1.4438		1.99588	2.05708	0.576459	1.29484	-1.09038	0.519434	1.00884	1.73375	1.92931	1.52435	2.74396	2.40289	1.0409	1.59997	-1.12797	1.21287	1.25278
Mean	5.11111	0.752167	3.81534	3.83793	599.7	695.056	3.06111	1.05492	599.166	692.9	0.576389	0.798611	0.75	0.868056	0.868056	0.159722	0.25	0.215278	0.319444	0.388889		0.695683	1.25265	2.72082	2.72481	3.16858	1.48466	1.89226	1.91222	2.28524	2.60672		0.645449	0.399611	0.244487	-0.00455061	-0.323511	-0.302441	-0.156174	0.955162	0.667293	0.988681	0.766173	0.522627	0.456157	0.160453	-0.299027	-0.112864	-4.84801e-05
SD	5.69973	0.144224	0.52668	0.435186	39.8661	39.1887	0.945305	0.66608	44.5407	39.5454	0.284847	0.182602	0.222783	0.193992	0.151416	0.119785	0.271163	0.27388	0.268514	0.302832		1.49404	1.7085	1.44173	1.89576	1.5334	1.32408	1.70477	1.48847	1.36999	1.52151		1.49538	1.5527	1.59651	1.38623	1.52676	1.35252	1.40257	1.33971	1.16657	0.868231	1.3846	1.42159	1.46998	1.2661	1.52003	1.38887	1.24761
Min	0	0.538	2.58567	2.8104	504.21	615.12	1.363	-0.346667	504.214	608.954	0.125	0.5	0.25	0.375	0.5	0	0	0	0	0		-1.8491	-1.1662	0.359	-1.0594	0.4815	-1.4659	-0.9666	-1.3734	-1.0366	-0.1524		-2.20191	-2.97678	-3.44739	-2.77572	-2.88759	-3.3777	-2.39654	-1.50459	-1.25383	-1.00815	-1.85451	-2.46891	-2.52374	-2.20687	-2.69705	-3.22273	-2.24096
Max	20	0.98	4.45108	4.4737	651.28	756.9	5.025	2.37891	678.099	756.902	1	1	1	1	1	0.375	1	0.875	0.75	0.875		4.8426	5.5458	7.0035	7.3361	7.4146	4.2466	5.2432	5.1933	5.1456	5.7575		3.2014	3.29685	2.73596	1.63715	2.3786	2.90653	2.55636	3.44146	2.85697	2.34311	3.23667	2.99347	2.86467	1.6838	2.52529	2.76893	2.66009
legend
No	number
MET	Musical Ear Test
d'	d prime
abs	absolute
trans	transposed
dev	deviants
stand	standards
1, 2, 3, 6, 12	train-length
FCz	electrode name
Fz
Cz
CPz
Pz
[truncated: 103 more columns]
